# Supplementary material for: Utilization of dielectric properties for assessment of liver ischemia-reperfusion injury in vivo and during machine perfusion
Source: Sci Rep. 2022 Jul 1;12:11183. doi: 10.1038/s41598-022-14817-3 (PMC9249774; doi:10.1038/s41598-022-14817-3)
Supplement: Supplementary file 1 — Supplementary Table S1. [file 41598_2022_14817_MOESM1_ESM.xlsx]

## Sheet: Ark1
		Cole-Cole Parameters
Group	Time on NMP [Hour]	eps_1			eps_2			tau_1 [ps]			tau_2 [ps]
		mean	Lower CI	Upper CI	mean	Lower CI	Upper CI	mean	Lower CI	Upper CI	mean	Lower CI	Upper CI
Control_rep	1	1238	684.5	1791	51.38	47.22	55.53	22192	6960	37424	7.242	5.439	9.045
	2	994.5	704.8	1284	51.21	45.87	56.54	13423	9220	17627	6.759	5.718	7.8
	3	1434	848	2021	52.62	47.9	57.34	19012	10813	27210	6.285	5.451	7.12
	4	1360	742	1977	52.72	46.26	59.17	17527	9221	25833	6.207	5.431	6.982
AHEP_rep	1	1043	604.7	1482	48.04	45.26	50.82	17099	8761	25437	8.263	7.695	8.832
	2	996.1	561.8	1430	52.74	48.16	57.32	13076	6821	19331	6.524	5.816	7.231
	3	1369	789.8	1948	50.89	45.35	56.44	18657	9961	27352	6.729	5.856	7.602
	4	1246	730.8	1762	52.99	49.6	56.38	14923	8123	21723	6.799	6.184	7.415
SCS_rep	1	1302	682.6	1921	52.66	45.47	59.85	21699	5593	37804	7.29	6.12	8.461
	2	1314	811.4	1816	51.87	46.04	57.7	19242	8653	29832	6.813	5.983	7.643
	3	1246	734.4	1758	52.44	45.47	59.41	15635	9980	21290	6.839	5.558	8.121
	4	1395	917.6	1873	50.37	45.16	55.57	18208	12416	24000	7.347	6.359	8.336
AHEP_invivo	1	1367	968.4	1766	48.23	44.62	51.84	18184	11289	25080	6.821	6.002	7.64
	2	1294	904.3	1684	52.88	46.16	59.59	16459	9851	23068	6.251	5.039	7.463
	3	1408	885.4	1931	51.84	46.29	57.4	17624	9178	26071	6.462	5.381	7.543
	4	1063	799.7	1326	56.33	49.55	63.12	12261	7118	17403	5.824	4.849	6.8
Control_invivo	1	924.9	787.9	1062	52.33	48.61	56.05	12245	10256	14233	5.865	5.512	6.218
Supplementary table S1. Extracted Cole-Cole parameter values with 95 % confidence interval (CI).
