# Supplementary material for: Utilization of dielectric properties for assessment of liver ischemia-reperfusion injury in vivo and during machine perfusion
Source: Sci Rep. 2022 Jul 1;12:11183. doi: 10.1038/s41598-022-14817-3 (PMC9249774; doi:10.1038/s41598-022-14817-3)
Supplement: Supplementary file 2 — Supplementary Table S2. [file 41598_2022_14817_MOESM2_ESM.xlsx]

## Sheet: Ark1
Components of perfusion solution for COR and NMP	Volume
Leukocyte depleted whole blood	>1500mL
Human Albumin 200g/L	100 mL
Modified parental nutrition (modTPN)	20 mL
Multivitamins for infusion (Cernevit)	2 mL
Concentrated trace elements (Addaven)	10 mL
Humalog 100 U/ml	1 mL, further added when Gluc > 12 mmol/L
Calcium glubionat 10%	0-20 mL (10)
Sodium bicarbonate 4,2%	62 mL, further added when pH < 7,2
Heparin 5000 IE/ml	0,5 mL at start. 0,2 mL every hour
Glucose 50%	When needed for Gluc > 4 mmol/L
KaliumClorid	When needed for K > 3,0 mmol/L
Ringer acetate	When needed for Hct: 20%
Supplementary table S2. Components of perfusion solution used for COR and NMP.
